# Supplementary material for: Automated Analysis of Acetaminophen Toxicity on 3D HepaRG Cell Culture in Microbioreactor
Source: Bioengineering (Basel). 2022 May 2;9(5):196. doi: 10.3390/bioengineering9050196 (PMC9137798; doi:10.3390/bioengineering9050196)
Supplement: Supplementary file 1 [file bioengineering-09-00196-s001.zip]

Archive with 1 entries (1 files):
- bioengineering-1682260-supplementary.pdf
